# Supplementary material for: Association between the mediterranean diet and cognitive health among healthy adults: A systematic review and meta-analysis
Source: Front Nutr. 2022 Jul 28;9:946361. doi: 10.3389/fnut.2022.946361 (PMC9372716; doi:10.3389/fnut.2022.946361)
Supplement: Supplementary file 1 [file Data_Sheet_1.zip]

Archive with 4 entries (4 files):
- Appendix 1.DOCX
- Appendix 2.DOCX
- Supplementary figures.DOCX
- Supplementary Tables.DOCX
